# Supplementary material for: A multilayered post-GWAS assessment on genetic susceptibility to pancreatic cancer
Source: Genome Med. 2021 Feb 1;13:15. doi: 10.1186/s13073-020-00816-4 (PMC7849104; doi:10.1186/s13073-020-00816-4)
Supplement: Supplementary file 3 — Additional file 3: Table S5. List of the 76 SNPs overlapping with a chromatin interaction region (bait regions) and their 54 targets. [file 13073_2020_816_MOESM3_ESM.xlsx]

## Sheet: Table S5 All_baits_and_targets
Table S5. List of the 76 SNPs overlapping with a chromatin interaction region (bait regions) and their 54 targets
chr	BAIT start	BAIT end	SNP start	SNP id	TARGET start	TARGET end		Chr	Start	End	Annotation	Detailed Annotation	Distance to TSS	Nearest PromoterID	Entrez ID	Nearest Unigene	Nearest Refseq	Nearest Ensembl	Gene Name	Gene Alias	Gene Description	Gene Type
1	12640700	12680700	12661421	chr1_12661421_C_G	12281090	12321090	1	1	12281091	12321090	intron (NM_018156, intron 2 of 68)	AluJo|SINE|Alu	10994	NM_018156	55187	Hs.439381	NM_015378	ENSG00000048707	VPS13D	-	vacuolar protein sorting 13 homolog D	protein-coding
2	30679986	30719986	30708009	rs78350453	30152108	30192108	1	2	30152109	30192108	Intergenic	Intergenic	-27631	NM_004304	238	Hs.654469	NM_004304	ENSG00000171094	ALK	CD246|NBLST3	anaplastic lymphoma receptor tyrosine kinase	protein-coding
2	49365082	49405082	49371864	chr2_49371864_C_T	49389550	49429550	1	2	49389551	49429550	Intergenic	L1PA7|LINE|L1	-27884	NM_181446	2492	Hs.1428	NM_000145	ENSG00000170820	FSHR	FSHR1|FSHRO|LGR1|ODG1	follicle stimulating hormone receptor	protein-coding
2	236565284	236605284	236566346	rs2873308	237004075	237044075	1	2	237004076	237044075	intron (NM_001037131, intron 16 of 17)	intron (NM_001037131, intron 16 of 17)	52577	NM_001301687	2637	Hs.184945	NM_001485	ENSG00000168505	GBX2	-	gastrulation brain homeobox 2	protein-coding
3	89079669	89119669	89097831	rs1496502	88165386	88205386	1	3	88165387	88205386	intron (NM_001195308, intron 2 of 3)	intron (NM_001195308, intron 2 of 3)	-2876	NM_018293	55279	Hs.591650	NM_018293	ENSG00000175105	ZNF654	-	zinc finger protein 654	protein-coding
3	89080794	89120794	89097831	rs1496502	90039338	90079338	1	3	90039339	90079338	Intergenic	L2a|LINE|L2	902664	NM_182644	2042	Hs.123642	NM_005233	ENSG00000044524	EPHA3	EK4|ETK|ETK1|HEK|HEK4|TYRO4	EPH receptor A3	protein-coding
3	156683612	156723612	156697587	c3_pos158180281	157081191	157121191	1	3	157081192	157121191	intron (NM_001167912, intron 6 of 13)	intron (NM_001167912, intron 6 of 13)	-53389	NM_002852	5806	Hs.591286	NM_002852	ENSG00000163661	PTX3	TNFAIP5|TSG-14	pentraxin 3	protein-coding
3	156684679	156724679	156697587	c3_pos158180281	157116401	157156401	1	3	157116402	157156401	intron (NM_001167912, intron 5 of 13)	L1PA10|LINE|L1	-18179	NM_002852	5806	Hs.591286	NM_002852	ENSG00000163661	PTX3	TNFAIP5|TSG-14	pentraxin 3	protein-coding
4	110636996	110676996	110647337	chr4_110647338_INDEL_T	111322908	111362908	1	4	111322909	111362908	Intergenic	L1PA6|LINE|L1	-54321	NM_001977	2028	Hs.435765	NM_001977	ENSG00000138792	ENPEP	APA|CD249|gp160	glutamyl aminopeptidase	protein-coding
4	110636996	110676996	110654640	chr4_110654640_A_G	111322908	111362908	1	4	111322909	111362908	Intergenic	L1PA6|LINE|L1	-54321	NM_001977	2028	Hs.435765	NM_001977	ENSG00000138792	ENPEP	APA|CD249|gp160	glutamyl aminopeptidase	protein-coding
4	127309733	127349733	127343002	rs2391054	127286641	127326641	1	4	127286642	127326641	Intergenic	Intergenic	878227	NR_031746	100302267		NR_031746	ENSG00000283550	MIR2054	hsa-mir-2054	microRNA 2054	ncRNA
6	23957127	23997127	23966998	rs16888366	23158547	23198547	1	6	23158548	23198547	Intergenic	Intergenic	-460394	NR_134613	105374972	Hs.484889	NR_134613		LOC105374972	-	uncharacterized LOC105374972	ncRNA
6	23957127	23997127	23976276	rs1511478	23158547	23198547	1	6	23158548	23198547	Intergenic	Intergenic	-460394	NR_134613	105374972	Hs.484889	NR_134613		LOC105374972	-	uncharacterized LOC105374972	ncRNA
6	23957127	23997127	23978607	rs16888397	23158547	23198547	1	6	23158548	23198547	Intergenic	Intergenic	-460394	NR_134613	105374972	Hs.484889	NR_134613		LOC105374972	-	uncharacterized LOC105374972	ncRNA
6	23957127	23997127	23986922	rs74929941	23158547	23198547	1	6	23158548	23198547	Intergenic	Intergenic	-460394	NR_134613	105374972	Hs.484889	NR_134613		LOC105374972	-	uncharacterized LOC105374972	ncRNA
7	14561016	14601016	14569676	rs1991687	13282815	13322815	1	7	13282816	13322815	Intergenic	Intergenic	575904	NM_001195396	10124	Hs.245540	NM_005738	ENSG00000122644	ARL4A	ARL4	ADP ribosylation factor like GTPase 4A	protein-coding
7	14710522	14750522	14715741	chr7_14715741_G_T	13323702	13363702	1	7	13323703	13363702	Intergenic	MLT1I|LTR|ERVL-MaLR	616791	NM_001195396	10124	Hs.245540	NM_005738	ENSG00000122644	ARL4A	ARL4	ADP ribosylation factor like GTPase 4A	protein-coding
7	14478606	14518606	14490193	rs17651211	13549779	13589779	1	7	13549780	13589779	Intergenic	Intergenic	456360	NM_001163151	2115	Hs.22634	NM_004956	ENSG00000006468	ETV1	ER81	ETS variant 1	protein-coding
7	20603288	20643288	20640760	chr7_20640760_A_G	19932139	19972139	1	7	19932140	19972139	Intergenic	Intergenic	-139735	NM_152774	256130	Hs.487670	NM_152774	ENSG00000173452	TMEM196	-	transmembrane protein 196	protein-coding
7	20603288	20643288	20641038	chr7_20641038_A_G	19932139	19972139	1	7	19932140	19972139	Intergenic	Intergenic	-139735	NM_152774	256130	Hs.487670	NM_152774	ENSG00000173452	TMEM196	-	transmembrane protein 196	protein-coding
7	156398413	156438413	156431554	rs3735189	155802650	155842650	1	7	155802651	155842650	Intergenic	Intergenic	67324	NM_001291913	389602	Hs.583071	NM_001291913		LOC389602	-	uncharacterized LOC389602	protein-coding
7	156398413	156438413	156431731	rs7805578	155802650	155842650	1	7	155802651	155842650	Intergenic	Intergenic	67324	NM_001291913	389602	Hs.583071	NM_001291913		LOC389602	-	uncharacterized LOC389602	protein-coding
9	20280950	20320950	20289153	rs882123	20921738	20961738	1	9	20921739	20961738	intron (NM_017794, intron 30 of 45)	intron (NM_017794, intron 30 of 45)	89720	NM_001321883	401494	Hs.716678	NM_001010915	ENSG00000188921	HACD4	PTPLAD2	3-hydroxyacyl-CoA dehydratase 4	protein-coding
9	107566205	107606205	107588033	rs2066715	108521161	108561161	1	9	108521162	108561161	Intergenic	L1PA2|LINE|L1	84355	NM_018112	55151	Hs.411925	NM_018112	ENSG00000095209	TMEM38B	C9orf87|D4Ertd89e|OI14|TRIC-B|TRICB|bA219P18.1	transmembrane protein 38B	protein-coding
9	107566205	107606205	107604394	rs3824479	108521161	108561161	1	9	108521162	108561161	Intergenic	L1PA2|LINE|L1	84355	NM_018112	55151	Hs.411925	NM_018112	ENSG00000095209	TMEM38B	C9orf87|D4Ertd89e|OI14|TRIC-B|TRICB|bA219P18.1	transmembrane protein 38B	protein-coding
9	107599336	107639336	107604394	rs3824479	108522569	108562569	1	9	108522570	108562569	Intergenic	L1PA2|LINE|L1	85763	NM_018112	55151	Hs.411925	NM_018112	ENSG00000095209	TMEM38B	C9orf87|D4Ertd89e|OI14|TRIC-B|TRICB|bA219P18.1	transmembrane protein 38B	protein-coding
9	107562566	107602566	107588033	rs2066715	108560674	108600674	1	9	108560675	108600674	Intergenic	SATR1|Satellite|Satellite	123868	NM_018112	55151	Hs.411925	NM_018112	ENSG00000095209	TMEM38B	C9orf87|D4Ertd89e|OI14|TRIC-B|TRICB|bA219P18.1	transmembrane protein 38B	protein-coding
10	37037587	37077587	37047826	rs7098998	35556875	35596875	1	10	35556876	35596875	intron (NM_181698, intron 3 of 11)	L1ME1|LINE|L1	40966	NM_181698	219771	Hs.14745	NM_145012	ENSG00000108100	CCNY	C10orf9|CBCP1|CCNX|CFP1	cyclin Y	protein-coding
10	82766287	82806287	82776591	rs3912390	81519537	81559537	1	10	81519538	81559537	intron (NR_120611, intron 5 of 5)	intron (NR_120611, intron 5 of 5)	-46121	NR_029407	642361	Hs.164298	NR_029407	ENSG00000272447	LOC642361	-	uncharacterized LOC642361	ncRNA
11	29314398	29354398	29353459	rs12226886	27641700	27681700	1	11	27641701	27681700	intron (NR_033315, intron 3 of 6)	AluSz|SINE|Alu	-5526	NR_102708	101410541	Hs.471439	NR_102708	ENSG00000254934	LINC00678	-	long intergenic non-protein coding RNA 678	ncRNA
11	29314259	29354259	29353459	rs12226886	27683551	27723551	1	11	27683552	27723551	intron (NR_033315, intron 6 of 6)	intron (NR_033315, intron 6 of 6)	17663	NM_170734	627	Hs.502182	NM_001709	ENSG00000176697	BDNF	ANON2|BULN2	brain derived neurotrophic factor	protein-coding
11	56527993	56567993	56528362	chr11_56528362_A_G	56548203	56588203	1	11	56548204	56588203	Intergenic	AluSq2|SINE|Alu	-47751	NR_110136	101927120	Hs.472675	NR_110136	ENSG00000255433	LOC101927120	-	uncharacterized LOC101927120	ncRNA
11	60158840	60198840	60162000	chr11_60162000_A_G	59724214	59764214	1	11	59724215	59764214	intron (NR_130719, intron 8 of 8)	intron (NR_130719, intron 8 of 8)	33862	NR_130719	255649	Hs.722773	NR_130719	ENSG00000214788	OOSP1	-	oocyte secreted protein 1, pseudogene	pseudo
11	60158840	60198840	60197299	chr11_60197299_A_G	59724214	59764214	1	11	59724215	59764214	intron (NR_130719, intron 8 of 8)	intron (NR_130719, intron 8 of 8)	33862	NR_130719	255649	Hs.722773	NR_130719	ENSG00000214788	OOSP1	-	oocyte secreted protein 1, pseudogene	pseudo
11	111281373	111321373	111290086	rs1944928	111401833	111441833	1	11	111401834	111441833	intron (NM_178834, intron 3 of 6)	LTR33|LTR|ERVL	10600	NM_001258390	143903	Hs.503831	NM_178834	ENSG00000204381	LAYN	-	layilin	protein-coding
11	111281373	111321373	111295615	rs4938584	111401833	111441833	1	11	111401834	111441833	intron (NM_178834, intron 3 of 6)	LTR33|LTR|ERVL	10600	NM_001258390	143903	Hs.503831	NM_178834	ENSG00000204381	LAYN	-	layilin	protein-coding
11	111281373	111321373	111296759	rs4245186	111401833	111441833	1	11	111401834	111441833	intron (NM_178834, intron 3 of 6)	LTR33|LTR|ERVL	10600	NM_001258390	143903	Hs.503831	NM_178834	ENSG00000204381	LAYN	-	layilin	protein-coding
11	111281373	111321373	111318418	rs12277056	111401833	111441833	1	11	111401834	111441833	intron (NM_178834, intron 3 of 6)	LTR33|LTR|ERVL	10600	NM_001258390	143903	Hs.503831	NM_178834	ENSG00000204381	LAYN	-	layilin	protein-coding
12	20161248	20201248	20177450	rs2244740	19719702	19759702	1	12	19719703	19759702	Intergenic	Intergenic	146187	NM_001267043	121536	Hs.126497	NM_153207	ENSG00000139154	AEBP2	-	AE binding protein 2	protein-coding
12	115798748	115838748	115828604	rs11610373	114681932	114721932	1	12	114681933	114721932	Intergenic	MIR|SINE|MIR	142036	NM_181486	6910	Hs.381715	NM_000192	ENSG00000089225	TBX5	HOS	T-box 5	protein-coding
12	115798748	115838748	115833095	rs1391722	114681932	114721932	1	12	114681933	114721932	Intergenic	MIR|SINE|MIR	142036	NM_181486	6910	Hs.381715	NM_000192	ENSG00000089225	TBX5	HOS	T-box 5	protein-coding
12	120916340	120956340	120931756	rs11065142	120837495	120877495	1	12	120837496	120877495	Intergenic	AluSq2|SINE|Alu	-18398	NM_004373	1337	Hs.369624	NM_004373	ENSG00000111775	COX6A1	CMTRID|COX6A|COX6AL	cytochrome c oxidase subunit 6A1	protein-coding
12	133121801	133161801	133142411	rs6560884	132924371	132964371	1	12	132924372	132964371	Intergenic	Intergenic	37935	NR_120467	101928416		NR_120467	ENSG00000255916	LOC101928416	-	uncharacterized LOC101928416	ncRNA
12	133121801	133161801	133155424	chr12_133155424_A_G	132924371	132964371	1	12	132924372	132964371	Intergenic	Intergenic	37935	NR_120467	101928416		NR_120467	ENSG00000255916	LOC101928416	-	uncharacterized LOC101928416	ncRNA
13	46445880	46485880	46446427	rs9534246	46471859	46511859	1	13	46471860	46511859	Intergenic	AluSz|SINE|Alu	-66013	NM_198849	283514	Hs.368483	NM_198849	ENSG00000215475	SIAH3	-	siah E3 ubiquitin protein ligase family member 3	protein-coding
14	53952691	53992691	53980388	rs1959834	53513149	53553149	1	14	53513150	53553149	intron (NM_001160147, intron 7 of 12)	AluSz|SINE|Alu	86897	NM_001160148	80821	Hs.125525	NM_030637	ENSG00000100523	DDHD1	PA-PLA1|PAPLA1|SPG28	DDHD domain containing 1	protein-coding
14	53916156	53956156	53920178	rs11849931	53513872	53553872	1	14	53513873	53553872	intron (NM_001160147, intron 7 of 12)	AluSx1|SINE|Alu	86174	NM_001160148	80821	Hs.125525	NM_030637	ENSG00000100523	DDHD1	PA-PLA1|PAPLA1|SPG28	DDHD domain containing 1	protein-coding
14	53916156	53956156	53924495	rs11850783	53513872	53553872	1	14	53513873	53553872	intron (NM_001160147, intron 7 of 12)	AluSx1|SINE|Alu	86174	NM_001160148	80821	Hs.125525	NM_030637	ENSG00000100523	DDHD1	PA-PLA1|PAPLA1|SPG28	DDHD domain containing 1	protein-coding
14	53916156	53956156	53942112	rs7153908	53513872	53553872	1	14	53513873	53553872	intron (NM_001160147, intron 7 of 12)	AluSx1|SINE|Alu	86174	NM_001160148	80821	Hs.125525	NM_030637	ENSG00000100523	DDHD1	PA-PLA1|PAPLA1|SPG28	DDHD domain containing 1	protein-coding
14	88798677	88838677	88822871	rs17772064	89920181	89960181	1	14	89920182	89960181	intron (NM_001085471, intron 1 of 6)	intron (NM_001085471, intron 1 of 6)	56483	NR_036500	400236	Hs.585207	NR_036500	ENSG00000258920	FOXN3-AS1	-	FOXN3 antisense RNA 1	ncRNA
14	98914181	98954181	98943764	rs8021345	97159218	97199218	1	14	97159219	97199218	Intergenic	AluSx1|SINE|Alu	-84466	NM_003384	7443	Hs.422662	NM_003384	ENSG00000100749	VRK1	PCH1|PCH1A	vaccinia related kinase 1	protein-coding
14	98914181	98954181	98952825	rs2400352	97159218	97199218	1	14	97159219	97199218	Intergenic	AluSx1|SINE|Alu	-84466	NM_003384	7443	Hs.422662	NM_003384	ENSG00000100749	VRK1	PCH1|PCH1A	vaccinia related kinase 1	protein-coding
16	75280237	75320237	75295639	rs13337397	75201482	75241482	1	16	75201483	75241482	Intergenic	LTR8|LTR|ERV1	19590	NM_001025200	440387	Hs.610926	NM_001025200	ENSG00000168928	CTRB2	-	chymotrypsinogen B2	protein-coding
16	75236836	75276836	75263661	chr16_75263661_A_G	75394136	75434136	1	16	75394137	75434136	intron (NM_006324, intron 5 of 6)	L1MEd|LINE|L1	53251	NM_006324	10428	Hs.461361	NM_006324	ENSG00000153774	CFDP1	BCNT|BUCENTAUR|CENP-29|CP27|SWC5|Yeti|p97	craniofacial development protein 1	protein-coding
18	30680578	30720578	30696277	rs67284056	30604852	30644852	1	18	30604853	30644852	intron (NM_001308126, intron 20 of 22)	L1PB4|LINE|L1	-271878	NM_020805	57565	Hs.446164	NM_020805	ENSG00000197705	KLHL14	-	kelch like family member 14	protein-coding
18	76361162	76401162	76392789	rs2007105	76676433	76716433	1	18	76676434	76716433	Intergenic	Intergenic	-43842	NM_171999	27164	Hs.700557	NM_171999	ENSG00000256463	SALL3	ZNF796	spalt like transcription factor 3	protein-coding
19	13568447	13608447	13585915	chr19_13585915_A_G	13267559	13307559	1	19	13267560	13307559	Intergenic	Intergenic	26277	NM_004907	9592	Hs.501629	NM_004907	ENSG00000160888	IER2	ETR101	immediate early response 2	protein-coding
19	13568447	13608447	13586050	rs8107958	13267559	13307559	1	19	13267560	13307559	Intergenic	Intergenic	26277	NM_004907	9592	Hs.501629	NM_004907	ENSG00000160888	IER2	ETR101	immediate early response 2	protein-coding
20	32436350	32476350	32456862	rs62209634	32282049	32322049	1	20	32282050	32322049	intron (NM_007238, intron 2 of 3)	intron (NM_007238, intron 2 of 3)	6087	NM_183397	11264	Hs.654857	NM_007238	ENSG00000101417	PXMP4	PMP24	peroxisomal membrane protein 4	protein-coding
20	32443530	32483530	32456862	rs62209634	32352273	32392273	1	20	32352274	32392273	intron (NR_104259, intron 11 of 13)	C-rich|Low_complexity|Low_complexity	26632	NR_110623	101929746	Hs.504633	NR_110623	ENSG00000230753	ZNF341-AS1	-	ZNF341 antisense RNA 1	ncRNA
20	32436028	32476028	32456862	rs62209634	32407377	32447377	1	20	32407378	32447377	intron (NM_176812, intron 1 of 4)	intron (NM_176812, intron 1 of 4)	28267	NM_176812	128866	Hs.472471	NM_176812	ENSG00000101421	CHMP4B	C20orf178|CHMP4A|CTPP3|CTRCT31|SNF7|SNF7-2|Shax1|VPS32B|Vps32-2|dJ553F4.4	charged multivesicular body protein 4B	protein-coding
21	40152810	40192810	40175827	rs1209952	40912942	40952942	1	21	40912943	40952942	Intergenic	Intergenic	51807	NR_026542	114041	Hs.375120	NM_153754	ENSG00000184809	B3GALT5-AS1	C21orf88	B3GALT5 antisense RNA 1	ncRNA
22	29000185	29040185	29004821	chr22_29004821_A_G	27960347	28000347	1	22	27960348	28000347	Intergenic	Intergenic	217139	NM_002430	4330	Hs.268515	NM_002430	ENSG00000169184	MN1	MGCR|MGCR1|MGCR1-PEN|dJ353E16.2	MN1 proto-oncogene, transcriptional regulator	protein-coding
22	29000185	29040185	29013588	chr22_29013588_C_G	27960347	28000347	1	22	27960348	28000347	Intergenic	Intergenic	217139	NM_002430	4330	Hs.268515	NM_002430	ENSG00000169184	MN1	MGCR|MGCR1|MGCR1-PEN|dJ353E16.2	MN1 proto-oncogene, transcriptional regulator	protein-coding
22	29000185	29040185	29015590	chr22_29015590_G_T	27960347	28000347	1	22	27960348	28000347	Intergenic	Intergenic	217139	NM_002430	4330	Hs.268515	NM_002430	ENSG00000169184	MN1	MGCR|MGCR1|MGCR1-PEN|dJ353E16.2	MN1 proto-oncogene, transcriptional regulator	protein-coding
22	29000185	29040185	29016057	chr22_29016057_C_T	27960347	28000347	1	22	27960348	28000347	Intergenic	Intergenic	217139	NM_002430	4330	Hs.268515	NM_002430	ENSG00000169184	MN1	MGCR|MGCR1|MGCR1-PEN|dJ353E16.2	MN1 proto-oncogene, transcriptional regulator	protein-coding
22	29000185	29040185	29022172	chr22_29022172_C_T	27960347	28000347	1	22	27960348	28000347	Intergenic	Intergenic	217139	NM_002430	4330	Hs.268515	NM_002430	ENSG00000169184	MN1	MGCR|MGCR1|MGCR1-PEN|dJ353E16.2	MN1 proto-oncogene, transcriptional regulator	protein-coding
22	29000185	29040185	29033545	chr22_29033545_C_T	27960347	28000347	1	22	27960348	28000347	Intergenic	Intergenic	217139	NM_002430	4330	Hs.268515	NM_002430	ENSG00000169184	MN1	MGCR|MGCR1|MGCR1-PEN|dJ353E16.2	MN1 proto-oncogene, transcriptional regulator	protein-coding
22	29000185	29040185	29039427	chr22_29039427_C_T	27960347	28000347	1	22	27960348	28000347	Intergenic	Intergenic	217139	NM_002430	4330	Hs.268515	NM_002430	ENSG00000169184	MN1	MGCR|MGCR1|MGCR1-PEN|dJ353E16.2	MN1 proto-oncogene, transcriptional regulator	protein-coding
22	28720580	28760580	28752740	chr22_28752741_C_INDEL	27962223	28002223	1	22	27962224	28002223	Intergenic	(CCCA)n|Simple_repeat|Simple_repeat	215263	NM_002430	4330	Hs.268515	NM_002430	ENSG00000169184	MN1	MGCR|MGCR1|MGCR1-PEN|dJ353E16.2	MN1 proto-oncogene, transcriptional regulator	protein-coding
22	29125195	29165195	29160437	rs9625564	27964849	28004849	1	22	27964850	28004849	Intergenic	Intergenic	212637	NM_002430	4330	Hs.268515	NM_002430	ENSG00000169184	MN1	MGCR|MGCR1|MGCR1-PEN|dJ353E16.2	MN1 proto-oncogene, transcriptional regulator	protein-coding
22	28598239	28638239	28620584	chr22_28620584_A_G	27997174	28037174	1	22	27997175	28037174	Intergenic	Intergenic	180312	NM_002430	4330	Hs.268515	NM_002430	ENSG00000169184	MN1	MGCR|MGCR1|MGCR1-PEN|dJ353E16.2	MN1 proto-oncogene, transcriptional regulator	protein-coding
22	28598239	28638239	28629526	chr22_28629526_C_T	27997174	28037174	0	22	27997175	28037174	Intergenic	Intergenic	180312	NM_002430	4330	Hs.268515	NM_002430	ENSG00000169184	MN1	MGCR|MGCR1|MGCR1-PEN|dJ353E16.2	MN1 proto-oncogene, transcriptional regulator	protein-coding
22	28598239	28638239	28635354	chr22_28635354_C_T	27997174	28037174	0	22	27997175	28037174	Intergenic	Intergenic	180312	NM_002430	4330	Hs.268515	NM_002430	ENSG00000169184	MN1	MGCR|MGCR1|MGCR1-PEN|dJ353E16.2	MN1 proto-oncogene, transcriptional regulator	protein-coding
22	28598239	28638239	28636993	chr22_28636993_A_G	27997174	28037174	0	22	27997175	28037174	Intergenic	Intergenic	180312	NM_002430	4330	Hs.268515	NM_002430	ENSG00000169184	MN1	MGCR|MGCR1|MGCR1-PEN|dJ353E16.2	MN1 proto-oncogene, transcriptional regulator	protein-coding
22	28598746	28638746	28620584	chr22_28620584_A_G	28042928	28082928	1	22	28042929	28082928	Intergenic	AT_rich|Low_complexity|Low_complexity	134558	NM_002430	4330	Hs.268515	NM_002430	ENSG00000169184	MN1	MGCR|MGCR1|MGCR1-PEN|dJ353E16.2	MN1 proto-oncogene, transcriptional regulator	protein-coding
22	28598746	28638746	28629526	chr22_28629526_C_T	28042928	28082928	1	22	28042929	28082928	Intergenic	AT_rich|Low_complexity|Low_complexity	134558	NM_002430	4330	Hs.268515	NM_002430	ENSG00000169184	MN1	MGCR|MGCR1|MGCR1-PEN|dJ353E16.2	MN1 proto-oncogene, transcriptional regulator	protein-coding
22	28598746	28638746	28635354	chr22_28635354_C_T	28042928	28082928	1	22	28042929	28082928	Intergenic	AT_rich|Low_complexity|Low_complexity	134558	NM_002430	4330	Hs.268515	NM_002430	ENSG00000169184	MN1	MGCR|MGCR1|MGCR1-PEN|dJ353E16.2	MN1 proto-oncogene, transcriptional regulator	protein-coding
22	28598746	28638746	28636993	chr22_28636993_A_G	28042928	28082928	1	22	28042929	28082928	Intergenic	AT_rich|Low_complexity|Low_complexity	134558	NM_002430	4330	Hs.268515	NM_002430	ENSG00000169184	MN1	MGCR|MGCR1|MGCR1-PEN|dJ353E16.2	MN1 proto-oncogene, transcriptional regulator	protein-coding
22	28804271	28844271	28811215	chr22_28811215_A_T	28049528	28089528	1	22	28049529	28089528	Intergenic	AluJo|SINE|Alu	127958	NM_002430	4330	Hs.268515	NM_002430	ENSG00000169184	MN1	MGCR|MGCR1|MGCR1-PEN|dJ353E16.2	MN1 proto-oncogene, transcriptional regulator	protein-coding
22	28804271	28844271	28811816	chr22_28811817_C_INDEL	28049528	28089528	1	22	28049529	28089528	Intergenic	AluJo|SINE|Alu	127958	NM_002430	4330	Hs.268515	NM_002430	ENSG00000169184	MN1	MGCR|MGCR1|MGCR1-PEN|dJ353E16.2	MN1 proto-oncogene, transcriptional regulator	protein-coding
22	28804271	28844271	28820083	chr22_28820084_INDEL_T	28049528	28089528	1	22	28049529	28089528	Intergenic	AluJo|SINE|Alu	127958	NM_002430	4330	Hs.268515	NM_002430	ENSG00000169184	MN1	MGCR|MGCR1|MGCR1-PEN|dJ353E16.2	MN1 proto-oncogene, transcriptional regulator	protein-coding
22	28804271	28844271	28831919	chr22_28831919_A_G	28049528	28089528	1	22	28049529	28089528	Intergenic	AluJo|SINE|Alu	127958	NM_002430	4330	Hs.268515	NM_002430	ENSG00000169184	MN1	MGCR|MGCR1|MGCR1-PEN|dJ353E16.2	MN1 proto-oncogene, transcriptional regulator	protein-coding
22	28804271	28844271	28841839	chr22_28841839_C_T	28049528	28089528	1	22	28049529	28089528	Intergenic	AluJo|SINE|Alu	127958	NM_002430	4330	Hs.268515	NM_002430	ENSG00000169184	MN1	MGCR|MGCR1|MGCR1-PEN|dJ353E16.2	MN1 proto-oncogene, transcriptional regulator	protein-coding
22	28476910	28516910	28502867	chr22_28502867_A_C	28083172	28123172	1	22	28083173	28123172	Intergenic	Intergenic	94314	NM_002430	4330	Hs.268515	NM_002430	ENSG00000169184	MN1	MGCR|MGCR1|MGCR1-PEN|dJ353E16.2	MN1 proto-oncogene, transcriptional regulator	protein-coding
22	28476910	28516910	28504183	chr22_28504183_A_G	28083172	28123172	1	22	28083173	28123172	Intergenic	Intergenic	94314	NM_002430	4330	Hs.268515	NM_002430	ENSG00000169184	MN1	MGCR|MGCR1|MGCR1-PEN|dJ353E16.2	MN1 proto-oncogene, transcriptional regulator	protein-coding
22	28476910	28516910	28504258	chr22_28504258_A_G	28083172	28123172	1	22	28083173	28123172	Intergenic	Intergenic	94314	NM_002430	4330	Hs.268515	NM_002430	ENSG00000169184	MN1	MGCR|MGCR1|MGCR1-PEN|dJ353E16.2	MN1 proto-oncogene, transcriptional regulator	protein-coding
22	28477385	28517385	28502867	chr22_28502867_A_C	28237254	28277254	1	22	28237255	28277254	intron (NM_012399, intron 8 of 11)	AluSx1|SINE|Alu	57948	NM_001284278	23760	Hs.705323	NM_012399	ENSG00000180957	PITPNB	PI-TP-beta|PtdInsTP|VIB1B	phosphatidylinositol transfer protein beta	protein-coding
22	28477385	28517385	28504183	chr22_28504183_A_G	28237254	28277254	0	22	28237255	28277254	intron (NM_012399, intron 8 of 11)	AluSx1|SINE|Alu	57948	NM_001284278	23760	Hs.705323	NM_012399	ENSG00000180957	PITPNB	PI-TP-beta|PtdInsTP|VIB1B	phosphatidylinositol transfer protein beta	protein-coding
22	28477385	28517385	28504258	chr22_28504258_A_G	28237254	28277254	1	22	28237255	28277254	intron (NM_012399, intron 8 of 11)	AluSx1|SINE|Alu	57948	NM_001284278	23760	Hs.705323	NM_012399	ENSG00000180957	PITPNB	PI-TP-beta|PtdInsTP|VIB1B	phosphatidylinositol transfer protein beta	protein-coding
22	28602352	28642352	28620584	chr22_28620584_A_G	29197371	29237371	1	22	29197372	29237371	Intergenic	AluJb|SINE|Alu	-20811	NM_005080	7494	Hs.437638	NM_005080	ENSG00000100219	XBP1	TREB-5|TREB5|XBP-1|XBP2	X-box binding protein 1	protein-coding
22	28602352	28642352	28629526	chr22_28629526_C_T	29197371	29237371	1	22	29197372	29237371	Intergenic	AluJb|SINE|Alu	-20811	NM_005080	7494	Hs.437638	NM_005080	ENSG00000100219	XBP1	TREB-5|TREB5|XBP-1|XBP2	X-box binding protein 1	protein-coding
22	28602352	28642352	28635354	chr22_28635354_C_T	29197371	29237371	1	22	29197372	29237371	Intergenic	AluJb|SINE|Alu	-20811	NM_005080	7494	Hs.437638	NM_005080	ENSG00000100219	XBP1	TREB-5|TREB5|XBP-1|XBP2	X-box binding protein 1	protein-coding
22	28602352	28642352	28636993	chr22_28636993_A_G	29197371	29237371	1	22	29197372	29237371	Intergenic	AluJb|SINE|Alu	-20811	NM_005080	7494	Hs.437638	NM_005080	ENSG00000100219	XBP1	TREB-5|TREB5|XBP-1|XBP2	X-box binding protein 1	protein-coding

## Sheet: Table S5 Targets
Chr	Start	End	Annotation	Detailed Annotation	Distance to TSS	Nearest PromoterID	Entrez ID	Nearest Unigene	Nearest Refseq	Nearest Ensembl	Gene Name	Gene Alias	Gene Description	Gene Type
1	12281091	12321090	intron (NM_018156, intron 2 of 68)	AluJo|SINE|Alu	10994	NM_018156	55187	Hs.439381	NM_015378	ENSG00000048707	VPS13D	-	vacuolar protein sorting 13 homolog D	protein-coding
2	30152109	30192108	Intergenic	Intergenic	-27631	NM_004304	238	Hs.654469	NM_004304	ENSG00000171094	ALK	CD246|NBLST3	anaplastic lymphoma receptor tyrosine kinase	protein-coding
2	49389551	49429550	Intergenic	L1PA7|LINE|L1	-27884	NM_181446	2492	Hs.1428	NM_000145	ENSG00000170820	FSHR	FSHR1|FSHRO|LGR1|ODG1	follicle stimulating hormone receptor	protein-coding
2	237004076	237044075	intron (NM_001037131, intron 16 of 17)	intron (NM_001037131, intron 16 of 17)	52577	NM_001301687	2637	Hs.184945	NM_001485	ENSG00000168505	GBX2	-	gastrulation brain homeobox 2	protein-coding
3	88165387	88205386	intron (NM_001195308, intron 2 of 3)	intron (NM_001195308, intron 2 of 3)	-2876	NM_018293	55279	Hs.591650	NM_018293	ENSG00000175105	ZNF654	-	zinc finger protein 654	protein-coding
3	90039339	90079338	Intergenic	L2a|LINE|L2	902664	NM_182644	2042	Hs.123642	NM_005233	ENSG00000044524	EPHA3	EK4|ETK|ETK1|HEK|HEK4|TYRO4	EPH receptor A3	protein-coding
3	157081192	157121191	intron (NM_001167912, intron 6 of 13)	intron (NM_001167912, intron 6 of 13)	-53389	NM_002852	5806	Hs.591286	NM_002852	ENSG00000163661	PTX3	TNFAIP5|TSG-14	pentraxin 3	protein-coding
3	157116402	157156401	intron (NM_001167912, intron 5 of 13)	L1PA10|LINE|L1	-18179	NM_002852	5806	Hs.591286	NM_002852	ENSG00000163661	PTX3	TNFAIP5|TSG-14	pentraxin 3	protein-coding
4	111322909	111362908	Intergenic	L1PA6|LINE|L1	-54321	NM_001977	2028	Hs.435765	NM_001977	ENSG00000138792	ENPEP	APA|CD249|gp160	glutamyl aminopeptidase	protein-coding
4	127286642	127326641	Intergenic	Intergenic	878227	NR_031746	100302267		NR_031746	ENSG00000283550	MIR2054	hsa-mir-2054	microRNA 2054	ncRNA
6	23158548	23198547	Intergenic	Intergenic	-460394	NR_134613	105374972	Hs.484889	NR_134613		LOC105374972	-	uncharacterized LOC105374972	ncRNA
7	13282816	13322815	Intergenic	Intergenic	575904	NM_001195396	10124	Hs.245540	NM_005738	ENSG00000122644	ARL4A	ARL4	ADP ribosylation factor like GTPase 4A	protein-coding
7	13323703	13363702	Intergenic	MLT1I|LTR|ERVL-MaLR	616791	NM_001195396	10124	Hs.245540	NM_005738	ENSG00000122644	ARL4A	ARL4	ADP ribosylation factor like GTPase 4A	protein-coding
7	13549780	13589779	Intergenic	Intergenic	456360	NM_001163151	2115	Hs.22634	NM_004956	ENSG00000006468	ETV1	ER81	ETS variant 1	protein-coding
7	19932140	19972139	Intergenic	Intergenic	-139735	NM_152774	256130	Hs.487670	NM_152774	ENSG00000173452	TMEM196	-	transmembrane protein 196	protein-coding
7	155802651	155842650	Intergenic	Intergenic	67324	NM_001291913	389602	Hs.583071	NM_001291913		LOC389602	-	uncharacterized LOC389602	protein-coding
9	20921739	20961738	intron (NM_017794, intron 30 of 45)	intron (NM_017794, intron 30 of 45)	89720	NM_001321883	401494	Hs.716678	NM_001010915	ENSG00000188921	HACD4	PTPLAD2	3-hydroxyacyl-CoA dehydratase 4	protein-coding
9	108521162	108561161	Intergenic	L1PA2|LINE|L1	84355	NM_018112	55151	Hs.411925	NM_018112	ENSG00000095209	TMEM38B	C9orf87|D4Ertd89e|OI14|TRIC-B|TRICB|bA219P18.1	transmembrane protein 38B	protein-coding
9	108522570	108562569	Intergenic	L1PA2|LINE|L1	85763	NM_018112	55151	Hs.411925	NM_018112	ENSG00000095209	TMEM38B	C9orf87|D4Ertd89e|OI14|TRIC-B|TRICB|bA219P18.1	transmembrane protein 38B	protein-coding
9	108560675	108600674	Intergenic	SATR1|Satellite|Satellite	123868	NM_018112	55151	Hs.411925	NM_018112	ENSG00000095209	TMEM38B	C9orf87|D4Ertd89e|OI14|TRIC-B|TRICB|bA219P18.1	transmembrane protein 38B	protein-coding
10	35556876	35596875	intron (NM_181698, intron 3 of 11)	L1ME1|LINE|L1	40966	NM_181698	219771	Hs.14745	NM_145012	ENSG00000108100	CCNY	C10orf9|CBCP1|CCNX|CFP1	cyclin Y	protein-coding
10	81519538	81559537	intron (NR_120611, intron 5 of 5)	intron (NR_120611, intron 5 of 5)	-46121	NR_029407	642361	Hs.164298	NR_029407	ENSG00000272447	LOC642361	-	uncharacterized LOC642361	ncRNA
11	27641701	27681700	intron (NR_033315, intron 3 of 6)	AluSz|SINE|Alu	-5526	NR_102708	101410541	Hs.471439	NR_102708	ENSG00000254934	LINC00678	-	long intergenic non-protein coding RNA 678	ncRNA
11	27683552	27723551	intron (NR_033315, intron 6 of 6)	intron (NR_033315, intron 6 of 6)	17663	NM_170734	627	Hs.502182	NM_001709	ENSG00000176697	BDNF	ANON2|BULN2	brain derived neurotrophic factor	protein-coding
11	56548204	56588203	Intergenic	AluSq2|SINE|Alu	-47751	NR_110136	101927120	Hs.472675	NR_110136	ENSG00000255433	LOC101927120	-	uncharacterized LOC101927120	ncRNA
11	59724215	59764214	intron (NR_130719, intron 8 of 8)	intron (NR_130719, intron 8 of 8)	33862	NR_130719	255649	Hs.722773	NR_130719	ENSG00000214788	OOSP1	-	oocyte secreted protein 1, pseudogene	pseudo
11	111401834	111441833	intron (NM_178834, intron 3 of 6)	LTR33|LTR|ERVL	10600	NM_001258390	143903	Hs.503831	NM_178834	ENSG00000204381	LAYN	-	layilin	protein-coding
12	19719703	19759702	Intergenic	Intergenic	146187	NM_001267043	121536	Hs.126497	NM_153207	ENSG00000139154	AEBP2	-	AE binding protein 2	protein-coding
12	114681933	114721932	Intergenic	MIR|SINE|MIR	142036	NM_181486	6910	Hs.381715	NM_000192	ENSG00000089225	TBX5	HOS	T-box 5	protein-coding
12	120837496	120877495	Intergenic	AluSq2|SINE|Alu	-18398	NM_004373	1337	Hs.369624	NM_004373	ENSG00000111775	COX6A1	CMTRID|COX6A|COX6AL	cytochrome c oxidase subunit 6A1	protein-coding
12	132924372	132964371	Intergenic	Intergenic	37935	NR_120467	101928416		NR_120467	ENSG00000255916	LOC101928416	-	uncharacterized LOC101928416	ncRNA
13	46471860	46511859	Intergenic	AluSz|SINE|Alu	-66013	NM_198849	283514	Hs.368483	NM_198849	ENSG00000215475	SIAH3	-	siah E3 ubiquitin protein ligase family member 3	protein-coding
14	53513150	53553149	intron (NM_001160147, intron 7 of 12)	AluSz|SINE|Alu	86897	NM_001160148	80821	Hs.125525	NM_030637	ENSG00000100523	DDHD1	PA-PLA1|PAPLA1|SPG28	DDHD domain containing 1	protein-coding
14	53513873	53553872	intron (NM_001160147, intron 7 of 12)	AluSx1|SINE|Alu	86174	NM_001160148	80821	Hs.125525	NM_030637	ENSG00000100523	DDHD1	PA-PLA1|PAPLA1|SPG28	DDHD domain containing 1	protein-coding
14	89920182	89960181	intron (NM_001085471, intron 1 of 6)	intron (NM_001085471, intron 1 of 6)	56483	NR_036500	400236	Hs.585207	NR_036500	ENSG00000258920	FOXN3-AS1	-	FOXN3 antisense RNA 1	ncRNA
14	97159219	97199218	Intergenic	AluSx1|SINE|Alu	-84466	NM_003384	7443	Hs.422662	NM_003384	ENSG00000100749	VRK1	PCH1|PCH1A	vaccinia related kinase 1	protein-coding
16	75201483	75241482	Intergenic	LTR8|LTR|ERV1	19590	NM_001025200	440387	Hs.610926	NM_001025200	ENSG00000168928	CTRB2	-	chymotrypsinogen B2	protein-coding
16	75394137	75434136	intron (NM_006324, intron 5 of 6)	L1MEd|LINE|L1	53251	NM_006324	10428	Hs.461361	NM_006324	ENSG00000153774	CFDP1	BCNT|BUCENTAUR|CENP-29|CP27|SWC5|Yeti|p97	craniofacial development protein 1	protein-coding
18	30604853	30644852	intron (NM_001308126, intron 20 of 22)	L1PB4|LINE|L1	-271878	NM_020805	57565	Hs.446164	NM_020805	ENSG00000197705	KLHL14	-	kelch like family member 14	protein-coding
18	76676434	76716433	Intergenic	Intergenic	-43842	NM_171999	27164	Hs.700557	NM_171999	ENSG00000256463	SALL3	ZNF796	spalt like transcription factor 3	protein-coding
19	13267560	13307559	Intergenic	Intergenic	26277	NM_004907	9592	Hs.501629	NM_004907	ENSG00000160888	IER2	ETR101	immediate early response 2	protein-coding
20	32282050	32322049	intron (NM_007238, intron 2 of 3)	intron (NM_007238, intron 2 of 3)	6087	NM_183397	11264	Hs.654857	NM_007238	ENSG00000101417	PXMP4	PMP24	peroxisomal membrane protein 4	protein-coding
20	32352274	32392273	intron (NR_104259, intron 11 of 13)	C-rich|Low_complexity|Low_complexity	26632	NR_110623	101929746	Hs.504633	NR_110623	ENSG00000230753	ZNF341-AS1	-	ZNF341 antisense RNA 1	ncRNA
20	32407378	32447377	intron (NM_176812, intron 1 of 4)	intron (NM_176812, intron 1 of 4)	28267	NM_176812	128866	Hs.472471	NM_176812	ENSG00000101421	CHMP4B	C20orf178|CHMP4A|CTPP3|CTRCT31|SNF7|SNF7-2|Shax1|VPS32B|Vps32-2|dJ553F4.4	charged multivesicular body protein 4B	protein-coding
21	40912943	40952942	Intergenic	Intergenic	51807	NR_026542	114041	Hs.375120	NM_153754	ENSG00000184809	B3GALT5-AS1	C21orf88	B3GALT5 antisense RNA 1	ncRNA
22	27960348	28000347	Intergenic	Intergenic	217139	NM_002430	4330	Hs.268515	NM_002430	ENSG00000169184	MN1	MGCR|MGCR1|MGCR1-PEN|dJ353E16.2	MN1 proto-oncogene, transcriptional regulator	protein-coding
22	27962224	28002223	Intergenic	(CCCA)n|Simple_repeat|Simple_repeat	215263	NM_002430	4330	Hs.268515	NM_002430	ENSG00000169184	MN1	MGCR|MGCR1|MGCR1-PEN|dJ353E16.2	MN1 proto-oncogene, transcriptional regulator	protein-coding
22	27964850	28004849	Intergenic	Intergenic	212637	NM_002430	4330	Hs.268515	NM_002430	ENSG00000169184	MN1	MGCR|MGCR1|MGCR1-PEN|dJ353E16.2	MN1 proto-oncogene, transcriptional regulator	protein-coding
22	27997175	28037174	Intergenic	Intergenic	180312	NM_002430	4330	Hs.268515	NM_002430	ENSG00000169184	MN1	MGCR|MGCR1|MGCR1-PEN|dJ353E16.2	MN1 proto-oncogene, transcriptional regulator	protein-coding
22	28042929	28082928	Intergenic	AT_rich|Low_complexity|Low_complexity	134558	NM_002430	4330	Hs.268515	NM_002430	ENSG00000169184	MN1	MGCR|MGCR1|MGCR1-PEN|dJ353E16.2	MN1 proto-oncogene, transcriptional regulator	protein-coding
22	28049529	28089528	Intergenic	AluJo|SINE|Alu	127958	NM_002430	4330	Hs.268515	NM_002430	ENSG00000169184	MN1	MGCR|MGCR1|MGCR1-PEN|dJ353E16.2	MN1 proto-oncogene, transcriptional regulator	protein-coding
22	28083173	28123172	Intergenic	Intergenic	94314	NM_002430	4330	Hs.268515	NM_002430	ENSG00000169184	MN1	MGCR|MGCR1|MGCR1-PEN|dJ353E16.2	MN1 proto-oncogene, transcriptional regulator	protein-coding
22	28237255	28277254	intron (NM_012399, intron 8 of 11)	AluSx1|SINE|Alu	57948	NM_001284278	23760	Hs.705323	NM_012399	ENSG00000180957	PITPNB	PI-TP-beta|PtdInsTP|VIB1B	phosphatidylinositol transfer protein beta	protein-coding
22	29197372	29237371	Intergenic	AluJb|SINE|Alu	-20811	NM_005080	7494	Hs.437638	NM_005080	ENSG00000100219	XBP1	TREB-5|TREB5|XBP-1|XBP2	X-box binding protein 1	protein-coding
